# Supplementary material for: Role of Single-Nucleotide Polymorphisms in Genes Implicated in Capecitabine Pharmacodynamics on the Effectiveness of Adjuvant Therapy in Colorectal Cancer
Source: Int J Mol Sci. 2023 Dec 20;25(1):104. doi: 10.3390/ijms25010104 (PMC10778960; doi:10.3390/ijms25010104)
Supplement: Supplementary file 1 [file ijms-25-00104-s001.zip]

Archive with 1 entries (1 files):
- ijms-2715263-supplementary-modified.pdf
